# Supplementary material for: Optimized LL-37-Derived Peptides Exhibit Antitubercular Activity, Induce Membrane Disruption, and P-Type ATPase Transcriptional Responses in Mycobacterium tuberculosis
Source: Biomolecules. 2026 Apr 30;16(5):665. doi: 10.3390/biom16050665 (PMC13204550; doi:10.3390/biom16050665)
Supplement: Supplementary file 1 [file biomolecules-16-00665-s001.zip]

Archive with 1 entries (1 files):
- biomolecules-4241740-supplementary.pdf
